# Supplementary material for: Genetic Counseling and Management: The First Study to Report NIPT Findings in a Romanian Population
Source: Medicina (Kaunas). 2022 Jan 5;58(1):79. doi: 10.3390/medicina58010079 (PMC8777823; doi:10.3390/medicina58010079)
Supplement: Supplementary file 1 [file medicina-58-00079-s001.zip]

Archive with 1 entries (1 files):
- medicina-1506011-supplementary.pdf
